# Supplementary material for: Value cocreation among spectators in professional spectator sports events: Scale development and effects of social media strategies
Source: PLoS One. 2025 May 23;20(5):e0320927. doi: 10.1371/journal.pone.0320927 (PMC12101675; doi:10.1371/journal.pone.0320927)
Supplement: S1 File — (XLSX) [file pone.0320927.s001.xlsx]

## Sheet: 工作表1
f105	f106	f113	f114	f117	f211	f215	f220	f224	f302	f303	f307
6	7	6	6	7	6	7	6	7	6	7	6
6	6	6	7	6	6	6	6	7	6	7	7
7	7	6	6	6	7	6	6	6	5	7	6
7	7	7	7	7	7	7	7	7	7	7	7
7	7	7	7	7	7	5	7	7	7	7	7
7	7	7	7	7	7	7	7	7	7	7	7
4	5	7	7	7	7	7	7	7	7	7	6
6	6	6	6	5	6	6	6	6	5	6	6
7	7	7	7	7	7	7	7	7	7	7	7
4	5	4	4	5	4	4	4	4	5	5	4
7	6	5	7	5	5	5	6	5	7	7	6
5	6	6	6	6	6	6	6	6	6	6	6
6	6	6	6	6	7	6	5	5	7	6	6
7	7	7	7	7	6	6	6	6	7	5	7
6	6	7	7	6	7	7	7	7	6	6	6
7	7	7	7	7	7	7	7	7	7	7	7
6	6	5	6	6	4	3	5	4	4	4	3
6	6	6	6	6	6	6	6	6	6	6	6
7	7	7	7	7	7	7	7	7	7	7	7
7	7	6	7	6	7	7	7	7	5	6	5
7	7	7	7	7	7	7	7	7	7	5	5
7	7	7	7	7	7	7	7	7	7	7	7
2	2	2	2	2	2	3	2	1	3	3	1
7	7	7	7	7	7	7	7	7	5	6	5
6	6	7	7	7	2	7	7	7	3	6	6
7	7	7	7	7	7	7	7	7	7	7	7
4	4	5	5	5	6	5	5	7	3	4	4
6	6	5	6	5	6	6	6	6	4	3	3
7	7	7	7	7	7	7	5	7	7	7	7
5	6	6	6	7	7	6	7	7	7	7	5
7	6	6	7	7	7	7	7	7	5	7	4
7	7	7	7	7	7	7	7	7	7	7	7
7	7	7	7	7	7	7	7	7	7	7	7
7	7	6	7	7	7	6	6	7	5	7	5
7	6	4	6	7	6	7	5	5	5	5	3
7	7	7	7	7	7	7	7	7	7	7	7
6	6	7	7	7	7	5	4	7	6	6	6
7	7	7	7	6	7	7	7	7	5	4	4
7	7	7	7	7	7	7	6	7	7	7	5
6	7	6	6	7	6	6	7	4	7	5	5
7	7	6	5	7	7	7	7	6	6	6	6
7	7	7	7	7	7	7	7	7	7	7	7
5	5	5	5	5	5	5	5	5	5	5	5
2	2	2	2	2	2	2	2	2	2	2	2
7	7	7	7	7	7	7	7	7	7	7	7
7	6	6	6	7	7	6	7	7	7	7	6
7	7	7	7	7	7	7	7	7	7	7	7
5	5	7	7	7	7	6	7	6	4	4	6
7	7	6	7	7	6	6	6	7	6	6	5
7	7	7	7	7	7	7	7	7	7	7	7
7	7	7	7	7	7	7	7	7	7	7	7
7	7	7	7	7	7	7	7	7	7	7	7
7	7	7	7	7	5	4	7	7	5	7	5
7	7	7	7	7	7	7	7	7	7	7	7
7	7	7	7	7	7	7	7	7	7	7	7
7	7	7	7	7	7	7	7	7	7	7	7
7	7	7	7	7	7	7	7	7	7	7	6
7	7	7	7	7	7	7	7	7	4	7	6
6	6	5	7	7	6	6	6	6	5	7	5
7	6	6	7	7	7	7	7	7	7	7	7
7	7	7	7	7	7	7	7	7	7	7	7
7	7	7	7	7	7	7	7	7	5	6	6
7	7	7	7	7	7	7	7	7	7	7	7
7	7	7	7	7	7	7	7	7	7	7	7
7	7	7	7	7	7	7	7	7	7	7	7
7	7	7	7	7	7	6	7	7	4	7	4
7	7	7	7	7	7	7	7	7	7	7	7
7	7	7	7	7	7	7	7	7	7	7	7
6	7	7	7	7	4	7	3	4	5	7	5
6	6	7	7	7	7	6	6	6	6	6	4
7	5	6	6	7	7	7	6	7	7	6	6
5	5	4	4	5	5	5	5	5	4	5	5
7	7	7	7	7	7	7	7	7	7	7	7
7	6	7	7	6	7	7	7	7	7	7	7
7	7	7	7	7	7	7	7	7	7	7	7
7	7	7	7	7	7	7	7	7	7	7	7
5	6	6	6	6	6	6	6	6	5	6	5
6	7	7	7	6	7	7	7	6	7	6	6
3	3	5	5	4	4	5	5	4	4	4	6
6	5	7	7	7	7	7	7	7	7	7	5
5	5	5	4	6	5	6	5	6	6	6	5
6	6	7	7	7	7	6	7	7	6	6	6
7	7	7	7	7	6	5	7	7	5	7	3
7	7	7	7	7	7	7	7	7	7	7	7
7	7	7	6	7	7	7	7	7	7	5	5
7	7	7	7	7	7	7	7	7	7	7	7
6	6	4	6	5	5	5	5	5	6	6	7
7	7	7	6	7	7	6	6	7	6	7	7
6	6	6	6	6	7	7	7	7	6	7	5
7	7	7	7	7	7	7	7	7	7	7	7
3	4	5	6	4	4	5	5	4	3	2	4
7	7	7	7	7	7	7	7	7	7	7	7
6	6	6	6	6	6	6	6	6	6	6	6
6	5	6	7	6	1	1	1	1	5	6	6
7	7	7	7	7	7	7	7	7	4	7	4
4	7	6	6	6	5	5	5	5	7	7	5
7	7	5	7	5	6	4	6	7	4	7	7
7	7	7	7	7	7	7	7	7	7	7	7
5	5	5	5	3	4	4	5	6	4	5	5
7	7	7	7	7	7	7	7	7	5	5	7
7	7	7	7	7	7	7	7	7	7	7	7
5	5	5	7	7	6	5	5	5	5	6	5
7	7	7	7	7	7	7	7	7	7	7	7
3	3	7	7	7	7	7	6	5	2	5	2
7	7	7	7	7	7	7	7	7	7	7	3
6	6	6	6	6	6	6	6	6	6	6	3
3	7	7	7	7	7	7	7	7	7	7	7
7	7	7	7	7	7	3	4	3	4	4	3
6	6	6	6	6	6	6	6	6	6	6	6
6	5	6	6	6	6	6	6	6	5	5	4
5	5	5	6	6	7	6	7	7	6	7	5
7	7	7	7	7	7	7	7	7	5	4	4
7	7	7	7	7	7	7	7	7	7	5	5
6	6	6	7	6	7	6	7	7	7	7	7
7	7	7	7	7	7	7	7	7	7	7	7
5	5	5	5	5	5	5	5	7	5	5	5
7	7	6	7	7	5	4	4	4	5	6	5
7	7	7	7	7	7	7	7	7	7	7	7
7	6	3	7	7	3	3	3	3	5	5	5
6	6	6	6	7	6	6	6	6	4	4	4
7	7	7	7	7	5	5	2	3	6	5	5
7	7	7	7	5	2	2	4	3	4	6	5
6	6	6	7	6	6	6	6	6	5	5	5
6	6	5	5	6	3	3	4	4	6	6	5
7	7	7	7	7	7	7	7	6	6	4	4
7	7	7	7	7	1	1	1	1	7	7	7
6	7	6	7	5	6	6	6	5	7	5	7
7	7	5	7	7	5	5	5	5	6	7	6
7	7	7	6	7	7	6	7	7	7	7	7
7	5	5	5	7	7	7	7	7	7	7	7
