# Supplementary material for: Value cocreation among spectators in professional spectator sports events: Scale development and effects of social media strategies
Source: PLoS One. 2025 May 23;20(5):e0320927. doi: 10.1371/journal.pone.0320927 (PMC12101675; doi:10.1371/journal.pone.0320927)
Supplement: S2 File — (XLSX) [file pone.0320927.s002.xlsx]

## Sheet: 工作表1
f105	f106	f113	f114	f117	f211	f215	f220	f224	f302	f303	f307
6	6	6	6	6	6	6	6	6	6	6	6
7	7	7	7	7	7	7	6	7	6	6	6
1	1	1	1	1	4	1	4	4	1	1	1
4	4	4	4	4	4	4	4	4	4	4	4
4	5	5	5	5	7	4	7	5	5	5	5
5	7	5	6	6	6	6	6	6	6	6	6
6	3	6	6	5	5	5	5	5	6	4	5
7	7	7	7	7	7	7	7	7	4	7	7
7	7	7	7	7	7	7	7	7	7	7	7
6	7	7	7	7	5	4	4	5	6	7	6
5	6	6	7	6	7	6	6	6	6	5	5
7	7	7	7	7	6	7	7	7	6	7	7
5	5	5	5	6	6	5	5	5	7	6	6
7	7	7	7	7	7	7	7	7	7	7	7
7	7	7	7	7	7	7	7	7	7	7	7
7	6	7	7	7	5	5	7	5	5	6	5
7	7	7	7	7	7	7	7	7	7	7	7
7	6	7	7	7	7	7	7	7	7	7	6
5	4	6	5	6	6	6	6	6	6	6	5
5	5	3	6	4	4	3	4	4	5	7	5
7	5	7	7	7	7	7	6	6	7	7	7
7	7	7	7	7	7	7	7	7	7	7	7
7	7	6	7	7	7	7	7	7	7	7	7
5	6	3	5	5	4	5	5	6	4	6	6
5	7	6	6	6	6	7	6	7	6	6	7
2	6	7	6	7	2	2	3	7	6	6	5
6	6	5	5	6	4	3	4	4	3	4	4
7	7	7	7	7	7	7	7	7	7	7	7
7	7	7	7	7	7	7	7	7	7	7	7
7	7	7	7	7	7	7	7	7	7	7	7
2	6	6	6	6	4	5	4	4	5	6	6
6	7	6	6	6	6	5	7	7	6	4	5
5	6	6	7	7	7	7	7	7	7	7	7
7	7	7	7	7	7	7	7	7	4	7	7
6	7	7	7	7	5	5	5	6	5	5	6
7	7	7	7	6	7	7	7	6	7	7	7
6	7	6	6	6	6	6	6	6	5	6	4
7	7	7	7	7	7	7	7	7	6	7	5
5	6	6	7	5	7	4	7	7	5	7	5
7	7	7	7	7	7	7	7	7	7	7	7
6	5	5	6	5	4	4	4	3	6	5	6
6	6	6	6	6	4	4	4	3	6	6	6
6	6	7	7	7	7	7	6	7	6	6	6
7	5	6	5	5	5	4	4	4	5	7	4
7	6	6	7	7	6	5	7	7	5	7	7
7	6	6	7	7	7	6	7	7	5	6	5
7	7	7	7	7	7	7	6	6	7	7	7
6	7	7	7	7	7	7	7	7	7	5	7
6	5	6	7	7	4	1	3	4	5	6	5
7	6	5	6	6	7	6	5	6	7	7	6
6	6	5	6	5	5	4	5	4	6	5	6
5	6	5	5	6	4	4	5	4	4	6	5
7	7	6	6	6	6	6	6	6	6	5	5
7	7	7	7	7	7	7	7	7	7	7	7
5	5	6	5	6	4	4	4	4	4	6	5
7	7	7	7	7	7	7	7	7	7	7	7
4	7	7	7	7	7	7	7	7	7	7	7
7	7	2	2	7	7	7	6	7	7	7	7
7	7	7	7	7	7	7	7	7	7	7	7
7	7	7	7	7	7	7	7	7	3	7	3
7	7	7	7	7	7	7	7	7	7	7	7
6	2	3	5	6	5	6	6	5	5	7	6
6	7	6	7	7	6	6	6	6	5	6	5
7	7	7	7	7	6	6	6	7	5	7	4
6	7	6	7	5	7	7	7	7	6	7	4
5	7	4	4	7	4	2	3	4	4	4	4
6	7	7	7	7	5	4	7	4	7	6	7
6	6	5	5	5	5	4	5	5	6	6	5
6	5	4	5	5	4	4	5	4	6	5	5
7	7	7	7	7	1	1	1	1	6	7	5
7	5	5	7	7	5	4	4	5	4	6	3
7	7	7	7	7	7	7	7	7	1	7	1
7	7	7	7	7	7	7	7	7	5	5	7
7	7	7	7	7	7	5	7	7	7	5	7
7	7	7	7	7	7	7	7	7	4	7	5
5	6	5	5	5	5	5	5	6	4	5	4
5	6	6	6	6	6	6	6	7	5	6	6
5	5	7	6	7	7	5	6	5	5	5	5
6	6	7	6	6	6	5	5	6	7	6	6
5	4	6	3	7	5	5	7	6	7	7	4
5	6	6	6	7	5	5	6	6	5	6	5
7	6	7	7	7	6	7	7	7	5	7	4
6	4	7	7	5	5	6	5	6	7	7	6
7	7	7	7	7	7	7	7	7	7	7	7
6	7	6	7	7	5	7	6	7	5	6	5
7	7	7	7	7	7	7	7	7	7	7	7
3	4	4	4	4	5	7	7	7	7	4	7
6	7	7	7	7	6	5	6	6	7	6	7
7	7	6	7	7	4	4	5	5	6	6	5
5	6	7	7	7	7	7	7	7	4	7	4
7	6	6	7	7	7	7	7	7	7	7	7
6	7	6	6	7	6	6	7	7	6	5	7
5	6	5	6	6	6	6	6	5	3	5	2
6	7	6	6	6	6	6	6	6	5	6	5
4	4	4	5	5	6	3	6	6	4	4	4
4	4	7	6	6	7	7	6	7	5	5	5
7	7	5	5	4	4	4	4	4	7	7	3
4	4	4	4	4	4	4	4	4	4	4	4
7	7	7	7	7	7	7	7	7	7	7	7
7	7	7	7	7	5	4	4	4	7	5	7
7	7	7	7	6	7	6	6	7	7	6	6
7	6	7	7	5	5	5	7	7	4	7	4
6	7	7	7	6	6	7	7	7	7	7	7
6	6	6	6	6	4	4	4	4	5	6	5
6	6	6	5	5	6	6	7	6	5	6	6
7	7	7	7	7	7	7	7	7	7	7	7
5	5	6	7	4	6	5	4	5	5	5	4
7	7	7	7	7	7	7	7	7	5	6	6
7	7	7	7	7	7	7	7	7	7	7	4
7	7	7	7	5	4	4	7	7	7	7	7
5	5	5	7	7	7	7	7	7	6	5	5
7	7	4	7	7	7	5	4	6	6	4	4
5	6	4	7	6	5	6	5	4	5	7	6
6	6	6	7	7	1	7	5	6	4	4	2
7	7	6	6	6	4	4	4	4	5	7	4
7	7	7	7	7	7	7	7	7	7	7	7
7	7	7	7	7	7	7	7	7	7	7	7
5	7	6	7	7	7	6	7	7	6	4	6
7	7	6	7	7	7	7	7	7	7	7	7
7	7	7	7	7	7	6	7	7	5	4	5
6	5	7	7	7	6	6	6	6	6	6	6
7	7	6	6	7	6	6	6	6	7	7	5
7	7	7	7	7	7	7	7	7	7	7	7
6	6	6	7	6	6	7	5	6	6	5	6
7	7	7	7	7	7	7	7	7	7	7	7
6	6	5	6	5	6	5	6	5	4	4	4
7	7	7	7	7	7	7	7	7	7	7	7
6	6	6	6	6	4	4	4	5	2	4	2
5	6	4	7	5	2	4	2	2	5	5	5
7	7	7	7	7	7	7	7	7	7	7	7
6	7	6	7	7	5	2	7	7	5	4	3
7	7	7	7	7	7	7	7	7	5	6	5
7	7	7	7	7	7	7	7	6	7	7	7
4	7	4	4	7	7	7	7	7	7	4	7
5	6	7	7	6	6	4	4	6	6	7	6
6	7	7	7	7	7	7	7	7	6	7	7
7	7	7	7	7	7	7	7	7	7	7	7
4	4	4	4	4	4	4	5	4	4	5	4
7	7	7	7	7	7	7	7	7	7	7	7
7	6	7	7	7	4	2	4	3	7	7	7
7	7	7	5	6	7	7	7	7	7	7	6
7	5	5	5	5	7	6	7	7	7	7	5
7	7	7	7	7	7	7	7	7	7	7	7
4	4	5	6	7	5	6	6	4	5	6	5
7	6	7	7	6	7	7	7	7	6	5	6
7	7	7	7	5	7	7	7	7	7	7	4
6	6	5	6	6	6	6	6	6	5	6	6
7	4	5	7	7	7	5	6	7	6	7	6
3	5	4	3	4	2	5	2	5	3	5	4
4	4	4	4	4	4	4	4	4	3	4	4
6	7	6	7	7	7	6	7	7	7	7	5
6	6	5	7	6	4	5	6	5	4	6	4
7	3	7	7	7	7	7	7	7	7	7	7
5	6	6	6	5	5	5	5	5	5	6	5
4	4	4	4	4	4	4	4	4	4	4	4
7	7	7	7	7	7	7	6	7	6	7	6
6	6	6	6	4	5	7	6	5	7	5	5
6	6	6	7	7	6	6	6	5	4	5	5
7	7	6	6	5	7	7	7	7	7	7	7
5	2	3	6	6	5	4	6	6	6	6	2
7	7	7	7	7	7	7	7	7	7	7	7
7	7	7	7	6	7	7	7	7	6	7	7
7	7	6	7	7	7	5	7	7	7	7	7
7	7	7	7	7	7	7	7	7	7	7	7
7	7	7	7	7	7	6	6	6	6	6	6
6	6	6	6	6	6	6	6	6	6	6	6
3	3	7	7	4	7	5	4	3	4	4	2
7	7	7	7	7	5	5	5	5	5	7	5
6	5	6	6	5	6	6	5	6	6	6	6
7	7	7	7	7	6	6	6	6	7	7	7
7	7	7	7	7	7	7	7	7	7	7	7
7	7	7	7	7	6	5	7	6	4	6	4
7	7	7	7	6	7	7	7	7	7	7	6
5	7	7	7	7	7	7	7	7	5	7	5
7	5	4	7	7	5	4	4	5	7	5	7
7	7	7	7	7	7	7	7	7	7	7	7
4	4	4	4	7	4	4	4	4	4	4	4
5	4	5	4	5	4	6	5	4	4	6	5
4	5	6	6	6	6	4	6	6	5	6	6
4	4	4	4	4	4	4	4	4	4	7	4
7	7	6	7	7	7	7	7	7	7	7	7
6	6	5	5	6	6	5	5	5	5	4	5
7	7	7	7	7	7	7	7	7	7	7	7
7	4	6	4	7	2	2	6	4	3	7	2
7	7	7	7	7	7	7	7	7	6	7	7
5	6	6	6	7	5	4	4	7	4	7	4
7	7	7	6	6	7	6	6	7	7	5	5
7	7	7	7	5	7	7	7	7	4	7	4
6	6	7	7	6	6	6	6	6	5	5	5
7	6	6	6	7	7	7	7	6	6	5	6
6	6	4	7	7	5	4	6	6	5	6	2
7	7	5	5	5	5	5	5	5	5	7	7
7	7	7	7	7	7	7	7	7	7	7	7
7	6	6	7	6	4	4	3	4	6	6	5
6	6	6	7	6	7	7	7	7	7	6	6
7	7	7	7	7	7	7	7	7	7	7	7
6	7	7	7	7	7	7	7	7	7	7	7
3	4	4	6	6	4	6	4	3	4	3	3
7	7	7	7	7	7	7	7	7	7	7	7
7	7	7	7	7	7	7	7	7	7	7	4
7	6	6	7	6	5	6	6	6	5	6	5
7	5	7	7	5	7	3	6	6	5	4	5
7	7	7	7	7	1	1	1	1	7	7	7
5	4	6	6	6	5	5	6	6	5	4	4
6	7	6	5	6	6	2	3	3	5	6	4
7	7	7	7	7	7	7	7	7	7	7	7
4	4	4	4	4	4	4	4	4	4	4	4
6	7	6	7	6	7	5	5	6	6	7	5
7	7	7	7	7	7	7	7	7	4	7	4
7	6	7	7	7	7	7	7	7	7	7	7
7	7	7	7	7	7	7	7	7	7	7	7
6	7	6	7	7	7	7	7	7	6	7	5
7	7	7	7	7	7	7	7	7	7	7	7
7	7	7	7	7	7	7	7	7	7	7	7
7	7	7	7	7	6	7	6	6	5	7	5
5	7	6	7	7	7	7	6	6	5	5	5
7	7	7	7	7	7	7	7	7	7	6	7
6	7	6	5	5	6	6	6	6	6	5	4
7	7	7	7	7	7	5	7	7	7	7	5
7	6	7	7	7	7	7	6	7	6	6	3
4	6	6	7	6	6	3	4	1	2	7	1
7	7	7	7	7	7	7	7	7	6	7	5
7	7	7	7	6	7	7	7	7	7	7	5
7	7	5	7	7	7	7	7	7	1	7	7
7	7	7	7	7	7	7	7	7	7	7	7
6	6	7	7	7	7	7	7	7	7	7	7
7	7	7	7	7	7	7	7	7	7	7	7
4	6	7	7	7	7	7	7	7	6	6	6
7	7	7	7	7	7	7	7	7	5	7	5
7	7	7	7	7	7	7	7	7	5	7	5
7	7	7	7	6	7	7	7	7	7	7	7
6	2	4	5	5	7	7	3	7	7	7	7
7	7	7	7	7	7	7	7	7	7	7	7
7	7	7	7	7	7	6	7	7	5	7	4
6	6	5	5	6	5	5	5	5	6	6	7
7	7	7	6	7	6	7	6	6	7	7	7
7	7	7	7	7	7	7	7	7	7	7	7
5	6	5	6	7	7	5	7	7	6	5	6
6	6	7	7	7	7	7	7	7	6	6	6
7	7	7	7	7	7	7	7	7	7	6	6
7	7	7	7	7	7	7	7	7	7	7	7
7	7	3	5	7	6	6	4	5	7	7	7
2	2	2	2	2	2	2	3	3	1	2	2
6	6	5	6	7	5	6	5	6	6	5	5
4	4	5	4	4	4	4	4	4	3	4	3
4	2	3	3	3	3	2	2	3	3	2	3
5	5	5	5	5	5	3	3	4	4	4	4
6	6	6	7	6	7	6	6	5	5	6	6
5	7	5	5	4	5	5	5	5	4	4	6
7	7	7	7	7	7	7	7	7	7	7	7
7	7	7	7	7	7	7	6	6	7	6	5
5	5	5	5	5	5	5	5	5	5	5	5
6	6	6	6	7	6	7	7	6	7	7	6
7	6	7	7	5	7	7	6	6	4	5	6
7	7	6	6	6	3	4	3	3	1	5	6
7	7	7	7	7	7	7	7	7	5	7	5
6	6	7	7	7	7	7	7	7	7	6	7
7	7	7	7	7	7	7	7	7	7	7	7
7	7	7	7	7	7	7	7	7	7	7	7
7	7	7	7	7	7	7	7	7	7	7	7
7	7	7	7	7	7	7	7	7	6	7	6
6	7	7	7	7	7	6	7	7	7	7	7
7	7	7	7	7	7	7	7	7	7	7	7
6	6	6	7	7	7	2	5	6	6	7	4
7	7	7	7	7	7	7	7	7	7	7	4
7	7	7	7	7	7	7	7	7	7	7	7
5	6	6	6	6	6	7	6	6	6	5	6
7	5	6	7	7	6	5	5	5	6	7	6
6	6	6	6	6	3	2	3	2	6	6	5
5	6	4	7	4	4	3	4	3	7	7	7
5	5	5	4	4	6	5	6	5	4	4	6
7	7	6	7	7	7	7	7	7	6	6	7
7	6	7	7	7	3	2	4	2	6	5	5
7	7	7	6	7	7	7	7	6	7	7	7
7	7	7	7	7	7	7	7	7	7	7	7
7	7	7	5	7	7	7	7	7	5	6	7
7	7	7	7	7	7	7	7	7	7	7	7
6	6	5	5	5	5	4	5	5	6	6	5
7	7	4	7	7	6	6	5	6	6	6	6
7	7	7	7	6	6	7	7	6	7	7	7
5	5	5	5	5	5	5	5	5	3	5	5
7	7	7	7	7	7	7	7	7	7	7	7
5	5	6	6	4	7	4	7	6	7	5	5
7	7	7	7	7	7	7	7	7	7	7	7
7	7	7	7	7	7	7	7	7	7	7	7
7	7	7	7	7	7	7	5	7	7	7	7
7	7	7	7	7	7	7	7	7	7	7	7
7	7	7	7	7	7	7	7	7	7	7	7
7	7	7	7	7	7	7	7	7	4	7	7
7	7	4	7	7	5	5	7	7	7	7	6
7	5	7	5	5	6	7	6	7	5	4	7
6	6	5	5	5	7	6	7	6	6	6	6
6	6	6	6	6	6	6	6	6	7	6	6
7	7	7	7	7	4	4	4	4	7	7	7
6	5	5	4	6	4	5	6	6	5	5	5
7	7	7	7	7	7	7	7	6	7	7	7
7	6	6	7	7	4	4	4	5	6	6	5
7	7	7	7	7	7	7	7	7	6	7	7
7	6	7	7	7	5	4	4	4	5	6	5
6	5	7	6	7	6	6	7	7	6	6	5
