# Supplementary material for: Value cocreation among spectators in professional spectator sports events: Scale development and effects of social media strategies
Source: PLoS One. 2025 May 23;20(5):e0320927. doi: 10.1371/journal.pone.0320927 (PMC12101675; doi:10.1371/journal.pone.0320927)
Supplement: S3 File — (XLSX) [file pone.0320927.s003.xlsx]

## Sheet: 工作表1
f105	f106	f113	f114	f117	f211	f215	f220	f224	f302	f303	f307
7	7	7	7	7	7	7	7	7	7	7	7
6	6	6	4	5	5	5	4	5	6	6	6
6	5	6	5	6	6	6	5	6	7	6	6
1	1	1	1	1	1	1	1	3	1	1	1
7	7	7	7	7	7	7	7	7	7	7	7
7	5	6	7	7	4	3	3	2	5	7	3
7	6	5	6	6	5	5	5	5	5	5	5
7	7	7	7	7	7	7	7	7	7	7	7
7	7	4	7	7	7	1	7	7	7	7	7
7	7	7	7	7	7	7	7	7	7	7	7
7	7	6	5	7	7	6	5	7	6	5	6
6	7	6	6	6	7	6	6	6	5	7	6
5	6	7	7	7	3	4	4	3	5	7	4
5	6	6	5	6	4	5	6	6	7	7	7
7	5	7	5	7	7	7	7	5	4	7	6
6	6	5	6	6	5	5	6	5	7	6	5
6	6	5	7	5	5	5	5	6	5	5	5
6	6	4	5	5	3	5	4	5	5	5	6
7	7	7	7	7	4	4	7	7	7	7	7
6	6	4	6	6	3	4	3	3	5	6	4
6	5	4	6	5	3	3	3	3	5	5	5
7	7	5	7	7	7	2	5	7	5	7	3
7	7	7	7	7	7	7	7	6	7	7	7
7	7	6	6	7	5	5	5	7	7	6	6
6	7	6	6	6	6	7	6	6	6	6	6
4	4	5	5	6	2	2	2	2	6	6	4
5	5	6	6	6	6	6	6	6	5	5	5
6	5	6	6	7	5	4	5	6	5	5	3
6	6	6	6	6	6	6	6	4	4	5	4
7	6	6	7	7	6	6	6	6	1	6	6
6	7	6	6	7	7	6	7	7	5	6	4
7	7	7	7	7	7	7	7	7	7	7	6
5	7	6	7	6	4	3	6	6	5	5	7
7	7	7	7	7	7	7	7	7	7	7	7
7	7	7	7	7	7	7	7	7	7	7	5
5	6	6	6	7	1	1	2	2	5	6	5
7	7	7	7	7	7	7	7	7	7	7	7
6	6	6	6	7	6	6	6	6	5	6	5
4	4	4	4	4	4	4	4	4	4	4	4
5	5	5	5	5	5	5	5	5	5	5	5
6	6	6	6	5	6	6	5	6	6	5	6
7	6	4	6	7	4	3	4	3	2	6	2
7	7	6	6	7	4	7	5	7	6	7	6
7	7	7	7	7	7	7	7	7	7	7	7
6	7	6	7	7	7	7	7	7	5	5	4
7	2	5	5	4	7	5	7	3	7	7	6
7	3	5	6	6	6	6	6	5	5	5	4
5	5	5	5	5	5	5	5	5	5	5	5
6	6	6	6	7	6	7	7	6	5	6	6
5	5	5	6	6	4	5	5	5	4	5	5
4	4	5	4	5	4	5	5	5	5	5	5
4	7	7	7	7	7	7	7	7	5	5	6
7	7	7	7	7	7	7	7	7	7	7	7
5	7	5	5	7	5	5	7	7	6	6	3
7	6	7	4	4	4	5	4	4	4	6	4
5	5	6	6	7	1	1	1	2	7	7	5
7	6	7	7	7	6	7	6	7	7	7	6
1	1	1	1	2	1	1	2	2	1	1	1
7	7	7	7	7	7	7	7	7	5	7	7
6	5	7	7	6	6	5	6	5	3	5	3
4	4	4	4	7	4	4	4	5	2	3	4
7	7	7	7	7	7	7	7	6	4	5	5
5	5	5	3	5	4	2	3	3	5	5	4
7	7	5	5	7	7	5	7	7	4	4	7
5	5	5	5	5	4	5	5	5	5	5	5
4	4	4	4	4	4	4	4	4	4	4	4
7	7	5	4	5	5	3	3	5	1	3	7
5	5	5	5	5	5	5	5	5	5	5	5
7	7	7	7	7	7	7	7	7	7	7	7
7	7	7	7	6	5	6	7	6	4	5	4
5	6	7	7	7	7	7	7	7	6	7	7
6	7	6	7	7	6	6	6	5	5	6	4
6	6	5	6	5	5	6	4	5	6	5	4
7	7	6	6	7	2	3	2	4	4	4	3
7	7	6	7	7	7	6	6	6	5	6	4
7	7	7	7	7	7	7	7	7	7	7	7
5	7	6	7	4	3	7	5	5	5	7	6
7	7	7	7	7	7	7	7	7	7	7	7
6	4	6	6	6	5	6	5	6	4	6	4
7	5	4	7	6	7	7	7	7	3	5	3
6	7	6	7	3	2	2	2	2	3	4	3
5	6	6	7	5	6	5	5	5	6	6	5
7	7	7	7	7	5	5	5	5	5	7	5
6	6	5	6	6	6	6	6	7	5	5	5
7	7	7	7	5	4	4	1	3	7	5	6
6	5	5	5	5	5	5	5	5	5	6	5
5	5	6	6	6	6	6	6	6	6	6	5
7	7	4	6	6	5	6	6	6	4	5	4
6	5	6	7	7	5	6	7	6	4	2	4
7	5	6	7	7	3	4	4	4	4	6	4
3	4	2	5	5	4	2	4	3	3	6	5
6	6	5	5	6	5	6	5	5	6	6	3
7	7	7	7	7	7	7	7	7	5	6	5
7	7	5	7	6	5	7	6	7	4	7	5
5	5	6	5	7	6	5	4	6	7	3	6
7	7	7	7	7	7	7	6	7	7	5	7
7	6	6	7	6	7	7	7	7	6	4	5
7	6	4	6	6	6	6	6	6	5	6	5
2	2	2	7	7	2	7	7	7	2	2	2
5	7	6	7	6	6	4	4	5	6	5	3
6	6	6	6	6	6	6	6	6	4	7	3
5	6	6	6	6	7	7	7	6	4	4	4
1	1	1	5	1	7	1	5	2	1	6	1
7	7	5	7	7	5	5	6	5	6	5	6
7	7	7	7	6	2	1	5	5	5	2	3
7	7	7	7	7	7	7	7	7	5	7	3
7	7	7	7	7	7	7	6	7	6	6	7
5	6	5	5	6	4	5	5	6	6	6	5
5	6	6	5	6	6	6	6	6	6	4	5
6	7	6	7	7	5	5	5	5	7	7	7
7	7	7	7	7	7	7	7	7	6	7	7
7	7	7	7	7	7	7	7	7	7	7	5
7	7	7	7	7	7	7	7	7	7	7	7
6	7	6	4	6	5	4	4	7	4	4	7
7	7	7	7	7	7	7	7	7	6	7	6
7	7	5	7	7	7	7	7	7	4	3	5
4	4	5	5	5	4	5	5	5	4	5	3
6	7	6	7	7	7	4	7	6	6	7	5
6	6	6	6	7	7	6	7	7	7	6	7
5	6	6	7	6	5	4	4	7	5	6	5
6	6	5	6	5	1	2	1	5	5	6	5
5	7	7	5	7	5	6	7	5	5	6	5
5	7	7	7	7	7	7	7	7	6	7	6
7	4	7	7	7	5	4	4	6	4	7	4
7	7	7	7	7	7	7	7	7	7	7	7
7	7	6	6	6	6	5	4	5	6	7	6
5	5	5	6	5	6	6	6	6	5	5	5
5	6	6	6	6	6	7	6	6	4	6	6
4	6	6	6	6	7	6	4	4	2	2	6
7	7	7	7	7	7	7	7	7	7	7	7
5	4	4	3	4	4	6	4	5	4	3	3
6	7	5	7	6	6	7	7	7	5	5	4
7	7	7	7	7	7	7	7	7	7	7	7
5	5	5	5	5	4	5	5	6	7	5	5
7	7	7	7	7	7	7	7	7	7	7	7
7	7	7	7	7	7	7	7	7	5	7	7
7	7	6	7	6	6	6	7	3	3	5	4
7	7	7	7	7	7	7	7	7	7	7	7
7	7	7	7	7	7	7	7	7	7	7	6
7	7	7	7	7	7	7	7	7	7	7	7
7	7	7	7	7	7	7	7	7	7	7	7
7	6	6	5	4	7	3	5	6	4	4	3
7	7	3	7	7	7	7	7	3	7	7	7
5	5	5	6	5	4	4	4	5	1	4	1
6	6	7	7	7	7	7	7	7	3	7	4
2	3	5	3	7	4	5	3	7	3	1	3
7	5	7	7	7	7	7	7	7	7	7	7
6	7	6	6	6	6	6	7	6	6	6	7
6	6	6	6	6	6	6	6	6	7	6	6
7	7	7	7	7	7	7	7	7	7	7	7
5	7	7	6	7	5	7	7	7	6	7	7
7	7	7	7	7	7	7	7	7	7	7	7
5	4	6	6	6	6	6	7	6	5	6	5
7	7	7	6	7	7	7	7	7	6	6	5
6	5	5	4	6	3	3	4	4	5	4	2
7	6	7	6	7	5	5	5	5	4	4	3
7	7	7	7	7	7	7	7	7	7	7	4
7	7	7	7	7	7	7	7	7	7	7	7
7	6	7	7	7	7	4	6	7	6	7	5
6	6	6	5	7	2	6	7	7	7	7	6
7	7	7	7	7	3	3	4	7	7	7	7
7	7	6	6	7	7	7	7	7	7	7	7
7	7	7	7	7	7	7	7	7	7	7	7
7	7	7	7	7	7	7	7	7	7	7	7
7	7	7	7	7	7	7	7	7	4	6	2
7	7	6	7	4	6	7	5	4	3	4	3
7	7	7	7	7	7	7	7	7	7	7	5
7	7	7	7	7	7	7	7	7	7	7	7
6	5	7	7	7	6	5	5	6	6	6	5
7	7	7	7	7	7	7	7	7	7	7	7
7	7	7	7	7	7	7	7	6	7	7	7
7	6	6	7	7	6	7	5	6	7	6	6
7	7	7	7	7	7	7	7	7	7	7	7
7	7	7	7	7	7	7	7	7	7	7	7
7	7	7	7	7	7	7	7	7	7	7	7
7	7	7	7	5	7	5	5	7	5	6	7
7	7	7	7	7	7	7	7	5	7	6	7
6	7	6	6	6	7	5	7	6	6	6	6
6	7	6	7	7	7	6	7	7	7	7	7
7	7	6	6	6	6	6	6	6	4	5	3
7	7	7	7	7	7	7	7	7	7	7	7
7	5	7	7	7	7	6	6	7	6	6	5
7	7	7	7	7	7	7	4	7	7	7	7
7	7	7	7	7	7	7	5	7	7	7	6
6	6	5	6	7	7	6	6	6	5	6	5
5	5	5	5	5	5	5	5	5	5	5	5
7	6	6	7	7	7	7	7	7	7	6	6
5	5	7	7	6	4	5	6	6	6	7	4
5	5	3	4	5	4	3	5	5	5	5	5
7	7	2	4	5	3	5	5	5	7	7	7
6	6	5	4	4	6	4	7	6	5	6	5
6	6	5	5	3	4	4	3	2	5	4	3
7	7	7	7	7	7	7	7	7	7	7	7
7	7	7	7	7	4	4	5	6	7	7	7
6	6	7	7	7	4	5	4	5	4	5	5
6	6	7	7	6	6	6	6	6	7	6	6
4	4	4	4	4	4	4	4	4	4	4	4
7	7	7	7	7	7	7	7	7	7	7	7
7	7	7	7	7	7	7	7	7	7	7	7
6	6	6	6	6	6	6	6	6	5	5	5
7	7	7	7	7	7	7	7	7	7	7	7
7	7	7	7	7	7	7	7	7	7	7	7
5	5	5	6	5	5	6	6	6	5	5	5
7	7	7	7	7	7	7	7	7	7	7	7
7	7	7	7	7	4	4	4	4	7	7	7
6	6	6	7	7	5	6	6	6	7	6	6
7	7	7	7	7	4	5	5	5	5	7	5
7	7	7	7	7	7	7	7	7	7	7	7
7	2	7	1	1	7	1	1	6	7	1	6
7	7	7	7	7	7	7	7	7	7	7	7
1	1	1	1	1	1	1	1	1	1	7	4
6	6	6	3	6	4	2	3	4	4	5	5
5	5	5	7	7	7	7	7	7	6	5	5
7	6	7	7	6	7	6	7	7	7	7	7
7	7	5	5	7	4	5	7	7	7	7	7
7	6	6	6	6	6	6	6	6	5	6	4
7	7	7	7	7	6	7	7	7	7	7	7
7	7	7	7	7	7	5	7	7	5	7	5
7	7	7	7	7	6	5	7	7	5	7	5
7	7	7	7	7	7	7	7	7	7	7	7
6	7	6	7	7	7	7	7	7	7	7	7
7	7	7	7	7	4	4	5	4	6	7	5
7	6	6	7	7	7	7	7	7	7	7	3
7	7	7	6	6	7	6	6	7	7	7	7
7	7	7	7	7	7	7	7	7	7	7	7
6	7	7	7	7	7	7	7	7	7	6	7
7	7	5	7	7	7	7	7	7	7	7	7
7	7	7	7	7	7	7	7	7	7	7	7
5	5	5	5	5	5	5	5	5	5	5	5
4	4	4	4	4	4	4	4	4	4	4	4
5	5	5	4	5	5	5	6	5	4	5	5
7	7	7	7	7	7	7	7	7	7	7	7
7	7	7	7	7	7	7	7	7	7	7	7
7	7	7	7	7	7	7	7	7	7	7	7
7	7	7	7	7	7	7	7	7	7	6	7
6	6	6	6	6	6	6	6	6	6	6	6
7	7	7	7	7	7	7	7	6	7	7	7
7	7	7	7	7	7	7	7	7	7	7	7
7	7	7	7	7	7	7	7	7	7	7	7
7	7	7	7	7	7	7	7	7	7	7	7
7	7	5	7	4	5	6	6	7	7	6	6
6	6	4	6	7	4	5	4	5	7	5	5
7	7	6	6	7	6	7	6	7	7	6	5
7	7	7	7	7	6	7	6	6	7	5	7
7	7	7	7	7	7	7	7	7	7	7	7
7	7	7	7	7	7	7	7	7	7	7	7
1	2	1	1	1	1	1	1	5	1	1	2
3	3	6	3	6	4	5	6	5	5	5	4
5	5	5	4	4	5	4	4	5	4	5	5
7	7	7	7	7	7	7	7	7	7	7	7
2	1	3	1	1	2	1	1	2	4	3	1
7	7	7	7	7	7	7	7	7	7	7	7
7	7	7	7	7	7	7	7	7	7	7	7
7	7	6	6	5	6	6	6	7	5	6	6
6	7	6	6	6	6	6	6	6	6	7	6
5	5	6	6	5	6	6	6	6	5	5	5
7	5	4	6	7	6	2	7	6	4	6	6
4	3	7	7	6	7	6	6	6	4	4	3
6	6	5	6	6	6	7	5	6	7	7	6
6	4	4	5	6	6	6	6	6	6	5	5
7	7	7	6	5	7	7	6	6	6	5	6
4	6	4	5	7	7	5	4	7	3	3	7
2	6	3	2	4	3	2	5	5	1	1	4
6	6	4	6	6	6	6	6	6	6	6	6
7	7	7	7	7	7	7	7	7	7	7	7
7	7	7	7	7	7	7	7	7	7	7	7
7	7	7	7	6	7	7	7	7	7	6	7
7	7	7	7	7	7	7	7	7	7	7	7
6	6	6	7	7	7	6	7	7	6	5	6
6	5	6	6	6	6	6	6	6	5	6	5
7	7	7	7	7	7	7	7	7	7	7	7
6	5	5	7	6	6	4	6	5	6	5	5
7	7	7	7	7	7	7	7	7	7	7	7
6	6	7	7	7	5	7	7	5	6	6	6
7	7	6	7	7	7	7	7	7	7	7	7
7	7	7	7	7	7	7	7	7	7	7	7
6	7	6	5	5	5	4	5	4	7	7	7
7	7	7	7	7	7	7	7	7	7	7	7
7	7	7	7	7	7	7	7	7	7	7	7
1	7	1	7	7	7	7	7	7	7	7	7
6	6	6	7	7	6	6	7	6	6	7	6
7	7	7	7	7	7	7	7	7	7	7	7
7	7	7	7	7	7	7	7	7	7	7	7
7	7	5	7	6	7	7	5	7	5	6	4
7	7	7	7	7	7	7	7	7	5	3	3
5	7	7	7	7	7	7	7	7	7	7	5
1	1	1	1	1	1	1	1	1	1	1	1
7	7	7	7	7	7	7	7	7	7	7	7
6	6	6	6	7	7	7	7	6	6	6	5
6	6	6	6	6	6	6	6	6	6	6	5
6	7	5	7	7	7	7	7	7	7	7	7
7	7	7	7	7	7	7	7	7	7	7	6
7	7	5	7	7	7	7	7	7	7	7	5
6	6	7	7	6	5	5	6	6	5	5	6
7	7	7	7	7	7	7	7	7	7	7	7
7	7	6	7	7	7	7	7	7	6	7	7
7	7	7	6	7	7	7	6	7	6	6	6
7	7	7	7	7	7	7	7	7	7	7	7
7	7	7	7	7	7	7	7	7	7	7	7
7	7	7	7	7	7	7	7	7	6	7	5
7	7	7	7	7	7	3	4	3	1	7	3
7	7	7	7	7	7	7	7	7	4	7	4
5	5	6	7	7	7	7	6	7	7	5	7
7	4	7	7	6	7	7	7	7	4	4	4
7	7	7	7	7	7	7	7	7	6	7	5
7	7	6	6	7	7	7	7	7	7	7	7
7	7	7	7	7	7	7	7	7	7	7	7
7	7	7	7	7	7	7	7	7	7	7	7
5	5	5	5	5	5	5	5	5	5	5	5
7	7	7	7	7	5	5	5	5	7	5	7
5	6	7	7	7	7	5	5	5	5	7	5
7	7	5	6	6	7	7	7	7	7	4	5
7	7	7	7	7	7	7	7	7	6	7	6
5	6	6	7	5	6	6	7	5	7	6	7
6	6	6	6	6	6	5	6	6	6	6	6
7	7	7	7	7	7	7	6	6	5	7	5
7	7	5	7	7	7	6	6	6	6	7	6
7	3	6	5	5	3	5	6	6	4	6	6
7	7	7	7	7	5	5	5	5	7	7	7
6	4	5	6	7	6	6	6	6	6	7	5
5	5	7	7	7	7	7	7	7	7	7	7
7	7	7	7	7	7	7	7	7	7	7	7
7	7	7	7	7	7	7	7	7	7	7	7
7	7	7	7	7	7	7	7	7	7	7	7
7	5	5	4	7	6	4	4	5	5	5	6
7	7	7	6	6	7	7	7	7	7	7	7
4	7	7	7	7	7	7	7	7	7	7	7
7	7	7	7	7	6	4	6	7	5	3	3
7	7	7	6	7	7	7	7	7	4	5	5
4	5	7	7	5	6	6	6	6	4	5	2
6	6	7	7	6	7	7	6	7	6	7	6
6	7	5	7	5	7	4	5	5	5	6	5
6	7	6	6	6	6	7	6	7	6	7	6
4	4	4	4	4	4	4	4	4	4	4	4
6	6	5	5	6	6	6	7	7	2	2	2
3	5	5	5	7	7	5	5	7	7	6	6
7	7	7	7	7	6	5	7	7	7	7	7
5	5	6	6	5	6	6	6	5	6	5	5
5	5	4	7	5	3	3	5	1	6	6	5
7	4	7	7	7	4	4	4	4	6	7	7
7	7	7	7	6	7	7	7	6	7	7	5
5	7	6	7	7	6	7	6	6	6	4	6
5	6	5	6	7	7	7	7	7	6	6	7
7	7	7	7	7	7	7	7	7	7	7	7
3	6	6	6	6	6	5	5	6	7	6	5
5	5	5	5	5	5	5	5	5	5	5	5
6	6	7	7	7	7	6	7	7	6	6	6
6	4	7	7	7	4	4	7	7	4	7	3
7	7	7	7	7	4	7	7	7	7	7	7
6	5	6	7	7	6	4	5	5	5	6	3
7	7	7	7	7	7	7	7	7	7	7	7
3	3	4	3	3	3	3	3	4	3	3	3
5	4	7	6	6	7	5	7	6	5	7	5
1	1	1	1	1	1	1	1	1	1	1	1
6	5	5	5	5	5	5	5	5	5	5	5
7	7	7	7	7	7	7	7	7	7	7	7
4	4	5	3	2	5	5	4	5	5	3	5
3	3	1	3	2	1	3	6	6	2	2	2
5	5	7	7	7	5	7	6	6	5	5	4
4	5	4	6	6	3	4	4	4	4	6	3
7	5	7	7	7	7	7	5	7	5	6	6
6	6	7	7	6	7	5	6	6	6	6	6
5	5	5	5	5	5	5	5	5	5	5	5
6	6	6	7	7	6	5	7	7	6	6	6
5	5	5	5	5	5	5	5	5	5	5	5
5	7	6	5	6	3	3	3	3	6	6	4
5	7	5	7	6	7	7	7	7	4	5	3
6	6	6	6	6	6	5	6	6	6	6	6
7	7	7	7	7	7	7	7	7	7	7	7
7	7	7	7	7	7	7	7	7	7	7	7
7	7	7	7	7	7	7	6	7	5	7	5
5	6	4	6	6	7	6	6	6	7	7	7
6	7	5	5	7	5	5	5	6	4	7	5
7	7	6	7	7	5	6	5	7	7	7	7
7	7	6	7	7	5	4	7	7	7	7	7
1	1	1	1	1	1	1	1	1	1	1	1
7	7	7	7	6	7	7	4	7	7	7	4
7	5	5	4	7	3	4	5	5	1	1	1
6	6	6	6	6	6	6	6	6	6	6	6
7	7	7	7	7	7	7	7	7	7	7	7
4	6	7	7	7	7	7	7	7	6	6	6
7	7	7	7	7	7	7	7	7	7	7	7
7	7	7	7	7	7	7	7	7	7	7	4
7	7	7	7	7	7	6	7	7	3	4	5
4	4	4	4	5	4	4	2	4	4	4	3
5	5	5	5	5	5	5	5	5	5	5	5
7	7	7	7	7	7	7	7	7	7	7	7
5	6	6	5	3	5	6	4	4	6	6	6
7	7	7	7	7	7	7	7	7	7	7	7
7	7	7	7	7	7	7	7	7	7	7	6
7	7	5	5	7	4	4	5	7	7	7	5
5	5	5	6	7	6	6	6	5	5	5	5
7	7	7	7	7	7	7	3	3	7	7	7
5	5	4	5	5	4	5	6	6	3	4	5
7	7	7	7	7	7	7	7	7	7	7	7
5	5	6	5	7	5	4	5	6	5	4	6
6	6	5	6	6	5	5	5	5	6	5	5
4	4	4	4	4	4	4	4	4	4	4	4
7	7	7	7	7	7	7	7	7	7	7	7
7	7	7	7	7	7	7	7	7	7	7	7
