# Supplementary material for: Value cocreation among spectators in professional spectator sports events: Scale development and effects of social media strategies
Source: PLoS One. 2025 May 23;20(5):e0320927. doi: 10.1371/journal.pone.0320927 (PMC12101675; doi:10.1371/journal.pone.0320927)
Supplement: S6 File — (XLSX) [file pone.0320927.s006.xlsx]

## Sheet: 工作表1
Identification 1	Identification 2	Identification 3	Group	atmosphere 1	atmosphere 2	atmosphere 3	atmosphere 4	atmosphere 5	eWOM 1	eWOM 2	eWOM 3	eWOM 4	interactive 1	interactive 2	interactive 3
5	5	4	positive	6	6	6	6	7	6	6	6	5	5	4	6
7	7	7	positive	7	5	7	7	7	2	7	2	6	7	7	7
5	6	6	positive	6	6	7	7	6	5	5	7	6	7	6	6
6	6	5	positive	5	6	6	5	6	6	4	6	6	6	5	6
5	5	5	positive	7	6	7	7	6	6	5	5	5	5	7	6
7	3	3	positive	5	6	5	5	5	5	7	7	7	5	5	5
5	5	5	positive	5	6	4	6	6	6	6	6	6	6	6	5
7	7	6	positive	6	6	7	7	7	6	6	6	6	7	7	7
4	4	4	positive	5	5	7	7	5	4	4	4	4	6	6	7
4	4	4	positive	6	6	4	4	5	4	5	5	5	5	5	5
5	4	5	positive	6	6	6	7	7	6	6	6	5	5	6	6
7	7	7	positive	7	7	7	7	7	7	2	7	7	2	2	7
7	7	7	positive	7	7	7	7	7	7	7	7	7	7	7	7
6	6	5	positive	3	3	3	3	3	6	6	5	4	6	4	5
5	4	7	positive	6	5	4	5	6	4	6	6	7	4	6	7
7	7	7	positive	7	5	6	6	6	6	6	6	6	6	6	6
7	7	6	positive	7	6	7	7	7	7	7	7	7	7	7	7
5	5	5	positive	4	5	5	5	4	5	6	5	5	5	4	6
3	4	5	positive	4	2	7	3	5	2	1	3	3	3	3	5
4	6	6	positive	5	6	7	5	5	6	4	5	6	4	6	6
7	7	7	positive	7	7	6	7	7	7	7	7	7	7	7	7
7	7	7	positive	7	7	7	7	7	7	7	7	7	7	7	7
4	4	4	positive	4	4	4	4	4	4	4	4	4	4	4	4
6	6	6	positive	7	7	7	7	7	7	7	7	7	7	7	7
5	4	5	positive	4	6	6	5	3	5	4	6	7	6	5	6
4	5	5	positive	4	4	5	6	6	5	5	5	6	6	6	6
7	7	7	positive	5	6	5	4	4	7	7	6	7	4	5	5
7	7	7	positive	7	7	7	7	7	7	7	7	7	7	7	7
5	6	4	positive	7	7	7	7	5	6	7	7	7	7	7	7
5	4	4	positive	3	4	5	4	4	5	6	7	6	6	6	6
5	5	5	positive	5	5	5	5	5	5	5	5	5	5	5	5
6	4	3	positive	4	4	4	4	4	4	4	4	4	4	4	4
4	3	2	positive	4	4	4	4	4	3	3	5	6	4	4	4
4	4	4	positive	5	5	5	5	5	6	5	4	4	4	4	4
3	3	3	positive	4	4	4	4	4	4	4	4	4	4	4	4
4	4	4	positive	4	4	4	4	4	4	4	4	4	4	4	4
6	6	6	positive	6	6	6	6	6	6	6	6	6	6	6	6
5	5	5	positive	4	4	4	4	4	4	4	4	4	5	5	4
5	4	5	positive	5	4	5	5	5	5	5	5	5	5	5	5
4	4	4	positive	4	4	4	4	4	4	4	4	4	4	4	4
7	7	7	positive	7	7	7	7	7	7	7	7	7	7	7	7
7	7	7	positive	7	7	7	7	7	7	7	7	7	7	7	7
4	4	4	positive	4	4	4	4	4	4	4	4	4	4	4	4
7	7	7	positive	7	7	7	7	7	7	7	7	7	7	7	7
7	7	7	positive	7	7	7	7	7	7	7	7	7	7	7	7
7	7	5	positive	5	4	4	4	4	4	4	4	4	4	4	4
7	7	7	positive	7	7	7	7	7	7	7	7	7	7	7	7
7	7	7	positive	7	7	7	7	7	7	7	7	7	7	7	7
6	6	6	positive	6	6	6	6	6	6	6	6	6	6	6	6
4	2	1	positive	6	7	7	7	6	5	5	4	6	4	6	6
4	4	5	positive	3	4	4	4	5	5	4	4	5	5	4	5
5	5	5	positive	5	5	6	6	5	6	6	6	6	5	6	6
7	7	7	positive	7	7	7	7	7	6	7	7	7	7	7	7
5	4	4	positive	6	6	7	7	6	6	7	7	7	7	7	7
4	5	5	positive	5	3	4	5	5	6	5	4	4	5	5	6
7	7	7	positive	7	7	7	7	7	7	7	7	7	7	7	7
4	4	4	positive	4	5	5	5	5	5	5	5	5	5	5	5
7	7	7	positive	7	7	7	7	7	7	7	7	7	7	7	7
7	7	7	positive	7	7	7	7	7	7	7	7	7	7	7	7
7	6	5	positive	6	5	6	7	6	5	4	5	4	7	6	6
4	4	4	positive	5	5	5	7	6	6	6	6	6	7	6	6
4	4	4	positive	4	4	4	4	4	3	3	4	3	3	3	4
4	4	5	positive	7	4	3	2	7	5	6	5	6	6	7	5
7	5	5	positive	6	5	7	7	7	7	4	6	7	4	7	7
4	3	3	positive	5	4	4	4	4	4	4	4	3	4	4	4
7	6	6	positive	4	5	6	6	6	7	7	7	7	7	5	7
4	4	4	positive	4	4	4	4	4	4	4	4	4	4	4	4
5	5	5	positive	5	5	5	5	5	5	5	5	5	5	5	5
6	6	6	positive	6	7	5	7	6	6	6	6	6	6	6	6
5	4	4	positive	5	7	5	4	4	4	5	5	5	5	5	5
6	5	5	positive	5	5	5	5	6	6	6	6	6	7	6	7
7	7	7	positive	7	7	7	7	7	7	7	7	7	7	7	7
7	7	7	positive	7	7	7	7	7	7	7	7	7	7	7	7
5	5	5	positive	5	5	5	5	5	5	5	5	6	6	5	5
3	6	6	positive	5	6	6	6	6	6	6	6	6	6	7	6
5	5	5	positive	5	5	5	6	5	5	5	6	5	5	5	5
5	3	3	positive	5	6	4	5	5	5	5	4	6	4	5	4
6	6	6	positive	5	6	5	6	5	6	5	6	6	6	6	5
7	7	7	positive	5	6	6	5	6	5	7	7	6	6	5	7
5	6	5	positive	5	6	6	7	7	7	7	7	7	7	7	7
4	4	4	positive	4	4	4	4	4	4	4	4	4	5	4	4
6	6	4	positive	5	5	5	6	6	7	7	5	5	7	5	6
7	7	7	positive	5	5	4	7	7	7	7	7	7	7	7	7
5	5	5	positive	5	4	5	4	4	4	5	5	6	6	5	5
6	5	4	positive	4	4	4	3	4	4	3	3	3	4	4	4
5	5	4	positive	5	5	5	6	5	4	5	3	4	4	5	4
7	7	7	positive	6	6	6	6	5	7	7	7	7	7	7	6
7	7	7	positive	7	7	7	7	7	7	7	7	7	7	7	7
5	6	6	positive	7	7	7	7	7	7	7	7	7	7	7	7
4	4	4	positive	4	4	5	4	4	4	4	4	5	4	4	4
5	5	5	positive	5	5	5	5	5	5	5	5	5	5	5	5
5	5	5	positive	6	6	6	6	6	6	6	6	6	6	7	7
7	7	7	positive	7	7	7	7	7	7	7	7	7	7	7	7
7	7	7	positive	7	7	7	7	7	7	7	7	7	7	7	7
6	6	6	positive	6	6	6	6	6	6	6	6	6	6	6	6
5	5	5	positive	5	5	5	5	5	5	5	5	5	5	5	5
5	5	5	positive	5	5	5	5	5	5	5	5	5	5	5	5
3	3	3	positive	4	4	4	4	4	4	4	4	4	4	4	4
7	7	7	positive	7	6	6	6	6	7	7	7	7	7	7	7
5	5	5	positive	5	5	5	5	5	5	5	5	5	5	5	5
4	5	5	positive	6	6	6	5	6	6	6	5	6	6	6	5
5	5	5	positive	5	5	5	5	6	5	5	6	5	5	5	5
4	4	4	positive	4	4	4	4	4	4	4	4	4	4	4	4
5	5	5	positive	5	5	5	5	5	5	6	6	5	5	6	6
6	5	5	positive	5	6	6	5	6	5	6	6	5	6	6	6
6	5	6	positive	5	5	4	6	4	6	5	6	6	4	4	6
7	7	7	positive	7	7	7	7	7	7	7	7	7	7	7	7
7	7	7	positive	7	7	7	7	7	7	7	7	7	7	7	7
7	7	7	positive	7	7	7	7	7	7	7	7	7	7	7	7
6	6	6	negative	6	6	5	7	6	6	7	6	7	7	7	7
5	5	5	negative	4	4	4	4	4	4	4	4	4	4	4	4
6	5	5	negative	6	6	7	4	5	5	4	5	7	7	7	6
6	6	6	negative	6	7	6	7	7	7	5	6	6	6	6	6
7	7	7	negative	6	4	4	7	5	7	7	7	7	7	7	6
7	3	6	negative	7	7	7	7	7	4	4	5	4	7	7	7
5	5	5	negative	7	7	6	7	7	5	7	7	7	7	7	7
7	7	7	negative	7	7	7	7	7	7	7	7	7	7	7	7
7	7	7	negative	7	7	7	7	7	7	7	7	7	7	7	7
7	7	7	negative	4	4	4	6	5	7	7	7	7	7	7	7
5	5	6	negative	5	5	6	6	5	5	5	5	6	7	6	6
7	7	7	negative	4	4	4	4	4	4	4	4	4	4	4	4
5	6	6	negative	5	5	5	5	5	4	5	5	5	6	6	6
7	7	7	negative	7	7	7	7	7	7	7	7	7	7	7	7
6	6	7	negative	6	6	5	7	6	6	7	6	6	6	7	7
4	4	4	negative	6	6	6	5	7	6	6	6	7	7	6	6
5	5	5	negative	4	4	4	4	4	4	4	4	4	4	4	4
7	7	7	negative	7	7	7	7	7	7	7	7	7	7	7	7
4	4	4	negative	4	4	4	4	4	4	4	4	4	4	4	4
4	5	5	negative	7	7	5	7	7	6	5	6	6	7	7	5
4	4	3	negative	6	5	4	4	6	5	5	4	5	4	5	7
4	4	4	negative	4	4	4	4	4	4	4	4	4	4	4	4
7	7	7	negative	5	6	5	5	7	7	7	7	7	7	7	7
5	6	6	negative	6	6	7	7	7	6	6	6	6	6	6	6
4	3	3	negative	5	4	4	6	6	4	4	6	5	4	6	7
7	7	7	negative	5	5	5	5	5	5	5	5	5	5	5	5
5	5	5	negative	4	4	4	4	4	5	5	5	5	6	6	6
7	7	7	negative	7	7	7	7	7	7	7	7	7	7	7	7
5	5	6	negative	5	6	5	6	6	5	6	6	6	5	6	5
1	1	1	negative	7	7	7	7	7	7	7	7	7	7	7	7
5	5	5	negative	5	5	5	5	5	5	5	5	5	5	5	5
7	7	7	negative	4	5	7	7	7	5	5	5	6	6	6	5
7	7	7	negative	7	7	7	7	7	7	7	7	7	7	7	7
7	7	7	negative	7	7	7	7	7	4	4	4	4	4	4	4
5	4	4	negative	5	6	5	5	5	6	4	4	4	5	4	5
7	7	7	negative	7	7	7	7	7	7	7	7	7	7	7	7
4	5	4	negative	4	3	6	5	6	5	5	4	6	7	6	5
6	6	5	negative	6	6	6	6	6	6	6	6	6	5	6	6
7	7	7	negative	7	7	7	7	7	7	7	7	7	7	7	7
7	7	7	negative	7	7	7	7	7	7	7	7	7	7	7	7
7	7	7	negative	7	4	4	6	4	7	7	3	2	4	2	6
7	7	7	negative	7	7	7	7	7	7	7	7	7	7	7	7
7	7	7	negative	7	7	7	7	7	7	7	7	7	7	7	7
5	5	4	negative	6	5	5	5	5	5	6	4	5	5	5	5
5	4	4	negative	5	5	5	5	5	6	7	7	7	6	6	6
7	7	7	negative	7	7	7	7	7	7	7	7	7	7	7	7
6	6	6	negative	6	6	7	6	6	6	7	7	7	6	7	6
5	4	5	negative	4	4	5	4	5	4	5	5	4	3	4	5
6	6	6	negative	6	6	6	6	6	6	6	6	6	6	6	6
5	3	4	negative	5	5	6	6	5	5	5	5	5	5	5	6
2	3	3	negative	3	3	4	3	4	4	4	2	2	2	1	1
7	7	7	negative	6	7	6	6	6	5	4	4	4	5	5	6
4	4	4	negative	5	5	5	6	4	4	4	4	4	6	6	6
6	6	6	negative	4	7	7	7	6	6	5	5	5	7	6	6
7	7	7	negative	7	7	7	7	7	7	7	7	7	7	7	7
7	7	7	negative	7	7	7	7	7	7	7	7	7	7	7	5
7	7	7	negative	4	4	4	4	4	4	4	4	4	4	4	4
6	5	6	negative	6	6	6	6	6	6	6	6	6	5	5	6
6	6	6	negative	6	6	6	6	6	6	6	6	6	6	6	6
6	6	6	negative	6	6	6	7	6	6	6	6	6	6	6	6
4	5	5	negative	1	3	5	4	5	4	5	5	6	4	3	4
7	7	7	negative	7	7	7	7	7	7	7	7	7	7	7	7
7	7	7	negative	7	7	7	7	7	7	7	7	7	5	5	6
4	4	4	negative	4	4	4	4	4	5	4	5	3	4	4	4
7	7	7	negative	7	7	7	7	7	7	7	7	7	7	7	7
7	7	7	negative	7	7	7	7	7	7	7	7	7	7	7	7
5	4	3	negative	5	5	5	5	5	5	4	5	5	4	5	4
4	5	5	negative	5	5	4	5	5	5	4	5	5	5	5	6
6	5	4	negative	4	4	4	4	4	4	4	4	4	4	4	4
4	3	4	negative	4	4	4	5	5	5	5	4	4	5	5	5
7	7	7	negative	7	7	7	7	7	7	7	7	7	7	7	7
7	5	4	negative	7	7	7	7	7	7	4	7	7	7	7	7
4	5	5	negative	4	5	5	5	5	5	5	4	6	5	5	5
4	3	4	negative	4	5	5	5	4	6	4	6	5	6	5	6
7	7	7	negative	4	4	4	4	4	4	4	4	4	4	4	4
4	4	4	negative	4	4	4	4	5	5	4	4	4	5	5	4
7	7	7	negative	4	4	4	4	4	5	5	6	5	4	4	4
5	6	7	negative	6	4	5	6	4	6	6	6	7	5	6	7
7	7	7	negative	6	6	7	6	7	7	7	7	7	7	7	7
5	5	5	negative	5	5	5	5	5	5	5	5	5	5	5	5
7	7	7	negative	7	7	7	7	7	7	7	7	7	7	7	7
6	4	5	negative	7	7	6	6	5	6	4	5	5	6	5	7
7	5	5	negative	6	6	6	5	7	6	6	6	6	6	6	6
6	7	7	negative	6	6	6	7	7	7	7	7	7	7	7	7
7	7	7	negative	7	7	7	7	7	7	7	7	7	7	7	7
7	7	7	negative	7	7	7	7	7	7	7	7	7	7	7	7
7	7	7	negative	7	7	7	7	7	7	7	7	7	7	7	7
7	7	7	negative	7	7	7	7	7	7	7	7	7	7	7	7
7	7	7	negative	4	4	5	5	5	5	7	7	7	7	7	7
4	3	3	negative	4	5	4	4	4	4	4	3	4	4	4	5
7	7	7	negative	7	7	7	7	7	7	7	7	7	7	7	7
7	7	7	negative	7	7	7	7	7	7	7	7	7	7	7	7
6	6	5	negative	6	7	6	6	7	6	4	7	6	6	5	5
7	7	6	negative	6	6	6	6	6	7	6	6	6	6	6	6
6	6	6	negative	6	6	6	6	6	6	6	6	6	6	6	6
2	3	4	negative	4	4	4	4	4	4	4	4	4	4	4	4
2	1	2	negative	5	4	4	4	4	4	4	4	4	4	4	4
5	4	4	negative	5	5	6	5	4	4	4	4	4	5	6	5
6	6	6	negative	7	7	7	7	7	7	7	7	7	7	7	7
6	6	6	negative	6	6	6	6	6	6	6	6	6	6	6	6
5	5	5	negative	4	4	5	4	5	5	5	5	5	5	5	5
7	7	7	negative	4	4	4	4	4	4	4	4	4	4	4	4
5	6	6	negative	6	5	5	5	5	6	6	6	6	5	6	6
4	4	4	negative	6	5	5	6	4	5	4	4	4	5	5	5
1	1	1	negative	4	4	4	4	3	3	3	3	3	3	3	3
